# Supplementary material for: Milk exosomes-mediated miR-31-5p delivery accelerates diabetic wound healing through promoting angiogenesis
Source: Drug Deliv. 2022 Jan 5;29(1):214–28. doi: 10.1080/10717544.2021.2023699 (PMC8741248; doi:10.1080/10717544.2021.2023699)
Supplement: Supplemental Material [file IDRD_A_2023699_SM8133.zip]

Archive with 3 entries (3 files):
- FigSF2.jpg
- revised SFig1.jpg.3izr4ak.partial
- SFig3.jpg
